# Supplementary material for: Microfossils, a Key to Unravel Cold-Water Carbonate Mound Evolution through Time: Evidence from the Eastern Alboran Sea
Source: PLoS One. 2015 Oct 8;10(10):e0140223. doi: 10.1371/journal.pone.0140223 (PMC4598112; doi:10.1371/journal.pone.0140223)
Supplement: S1 Table — (XLSX) [file pone.0140223.s001.xlsx]

## Sheet: Feuil1
Benthic Foraminifera (>125 μm)
Depth (cm)	0	20	40	60	80	100	120	140	160	180	200	220	240	260	280	300	320	340	360	380	400	420	440	460	480	500	520	540	560
TOTAL	290	121	371	253	392	339	356	448	269	336	356	353	361	522	695	522	507	497	603	600	464	571	387	333	404	176	381	434	356
Ammonia beccari	5	0	2	0	1	6	2	6	3	6	4	2	1	0	0	0	0	0	3	2	2	1	1	0	3	1	2	4	3
Ammosphaerodinia sphaerodiniformis	0	0	0	0	0	0	0	0	0	0	0	0	0	0	0	0	0	0	0	0	0	0	0	0	0	0	0	1	0
Amphycorina scalaris	8	0	9	3	7	5	3	9	1	4	2	4	2	0	1	0	0	0	0	0	0	0	0	2	1	2	0	5	1
Angulogerina angulosa	0	0	1	0	4	0	0	0	0	2	2	0	3	16	12	10	27	18	29	14	11	8	16	7	5	3	7	2	4
Anomalinoides globulosus	0	0	0	1	0	0	0	0	0	0	0	1	0	0	0	0	0	0	0	0	0	0	0	0	0	0	0	0	0
Astaloculus crepidulus	0	0	0	0	1	0	1	1	0	0	1	0	0	0	0	0	0	0	0	0	0	0	0	0	0	0	0	0	0
Astrononion stelligerum	0	1	2	2	0	1	2	3	0	2	0	8	10	10	10	9	12	2	8	2	6	8	3	3	5	1	4	4	1
Bigenerina sp.	0	0	1	0	0	0	0	0	0	0	0	0	0	0	0	0	0	0	0	0	0	0	0	0	0	0	0	0	0
Biloculinella globula	3	1	6	12	12	8	12	1	1	4	3	2	10	5	4	8	2	2	1	7	5	4	1	6	1	3	5	3	1
Bolivina alata	3	3	21	11	12	14	1	22	1	1	1	0	0	0	0	0	0	0	0	0	0	1	2	1	1	0	3	2	0
Bolivina difformis	0	0	0	0	0	0	0	0	0	0	0	1	3	0	1	2	2	0	3	1	0	1	0	3	1	2	2	0	0
Bolivina dilatata	0	0	0	0	0	0	1	0	2	1	2	4	6	10	3	2	2	1	5	9	1	9	7	5	11	2	14	19	15
Bolivina plicatella	0	0	0	0	0	0	0	0	0	0	0	0	0	0	0	0	0	1	0	0	0	0	1	0	1	0	0	0	0
Bolivina subaerensis	0	0	0	0	0	0	0	0	0	0	0	2	7	2	1	1	0	0	2	3	1	4	4	3	8	1	3	9	3
Bolivina variabilis	0	0	0	0	0	0	0	0	0	0	0	0	0	0	0	0	0	0	0	0	0	0	0	0	1	0	0	0	0
Bulimina aculeata	13	7	18	9	9	24	19	79	59	84	43	15	7	13	27	7	14	40	35	31	15	25	17	24	22	5	12	45	35
Bulimina marginata	52	14	59	16	38	29	28	68	54	41	25	18	1	0	0	3	0	0	0	1	0	1	0	1	0	2	2	7	1
Bulimina striata	3	0	2	0	0	2	0	2	0	0	1	2	0	0	0	0	0	0	0	0	0	0	1	1	1	0	0	0	0
Cancris auriculus	0	0	0	0	0	0	0	0	0	0	0	2	0	0	0	0	0	0	0	0	0	0	0	0	0	0	0	0	1
Cassidulina carinata	4	0	0	0	0	0	0	0	0	0	0	0	0	1	1	1	0	0	0	0	0	0	0	1	0	0	0	1	0
Cassidulina crassa	0	0	0	1	3	3	4	1	0	1	1	7	3	2	0	0	5	6	3	7	2	1	2	1	1	0	2	1	1
Cassidulina laevigata	41	4	5	4	9	11	18	42	26	29	46	55	24	73	67	60	40	124	65	105	66	90	58	60	41	23	63	52	77
Cassidulinoides brady	1	0	3	4	2	7	7	5	1	6	0	0	1	0	0	0	0	1	0	1	1	0	1	1	0	1	2	2	4
Chilostomella oolina	1	3	13	12	26	14	28	16	8	6	6	5	1	3	2	4	0	1	1	0	4	1	2	0	1	0	0	3	0
Cibicides aravaensis	0	0	0	0	0	0	0	0	0	0	0	0	0	0	0	0	0	1	1	0	2	2	0	0	0	0	2	0	3
Cibicides lobatulus	4	8	32	36	30	36	35	18	6	11	54	36	43	42	59	44	39	25	29	49	36	39	48	55	61	34	40	50	44
Cibicides refulgens	2	1	2	4	1	4	1	0	0	1	0	4	2	26	53	28	21	19	29	40	40	32	16	5	2	0	2	1	0
Cibicides ungerianus	2	9	16	14	10	6	32	8	5	3	8	9	14	41	46	41	61	34	61	65	39	44	29	8	21	2	10	12	4
Cibicidoides pachyderma	7	9	12	6	7	7	12	4	6	5	12	17	22	44	64	38	27	39	37	67	35	31	14	21	25	7	18	10	13
Clavulina parisiensis	0	0	0	0	0	0	0	0	0	0	0	1	0	0	0	0	0	0	0	0	0	0	0	0	0	0	0	0	0
Cornuspira involvens	0	0	0	1	2	1	1	0	0	1	1	0	0	0	0	1	0	0	0	0	0	0	0	0	0	0	0	0	1
Cyclofarina stalkeri	0	0	0	0	0	1	0	0	0	0	0	0	0	0	0	0	0	0	0	0	0	0	1	0	0	0	0	1	0
Dentalina lamarckina	0	1	0	0	0	0	0	0	0	0	0	0	0	0	0	0	0	0	0	0	0	0	0	0	0	0	0	0	0
Desolina complexa	0	0	0	0	0	0	0	0	0	0	0	0	0	0	0	0	0	0	0	0	0	0	0	0	0	1	0	0	0
Discanomalina coronata	0	0	0	1	0	0	1	0	0	0	0	1	1	40	76	22	47	30	104	33	13	33	6	3	1	0	0	0	0
Discorbina obtusa	0	2	5	4	2	2	1	1	0	0	2	0	0	0	0	0	0	0	0	0	0	0	0	0	0	0	0	0	0
Eggerella humboldti	0	0	0	0	0	0	0	0	0	0	0	1	1	2	0	2	0	1	1	0	1	0	0	0	0	0	1	0	0
Eggerella scaber	0	0	0	0	0	0	0	0	0	0	0	0	0	0	1	0	0	0	0	0	0	0	0	0	0	0	0	0	0
Elphidium advenum	0	0	1	0	0	1	0	0	0	0	0	0	0	0	0	0	0	0	0	0	0	0	0	0	0	0	0	0	0
Elphidium complanatum	0	0	0	0	0	0	0	0	0	0	0	0	0	0	1	0	0	1	0	1	0	0	2	0	0	0	0	0	0
Elphidium gerthi	0	1	0	0	0	0	0	0	0	0	0	1	1	0	0	1	0	1	0	0	0	0	1	1	2	0	3	3	2
Elphidium macellum	0	0	0	0	0	0	0	0	1	0	0	0	0	0	0	0	0	0	0	0	0	0	0	0	0	0	0	0	0
Elphidium margaritaceum	0	0	0	0	0	0	0	0	0	0	0	0	0	0	0	0	0	0	0	0	0	0	0	0	0	0	0	1	0
Eponides repandus var.	2	1	3	5	7	4	6	0	0	0	3	0	0	0	0	0	0	0	0	0	0	0	0	0	0	0	3	0	0
Favulina hexagona	0	1	3	1	2	1	3	2	1	0	1	2	7	5	1	1	2	0	2	3	3	1	6	7	1	3	3	1	4
Favulina squamosa	0	1	1	4	6	1	0	0	0	0	0	3	6	11	3	11	5	1	0	4	4	3	7	2	5	7	10	1	2
Fissurina annectens	0	0	0	0	0	0	0	0	0	0	1	0	0	0	0	0	0	0	0	0	0	0	0	0	0	0	0	0	0
Fissurina crassiporossa	0	0	0	0	0	0	1	0	0	0	0	0	0	0	0	0	0	0	0	0	0	0	0	0	0	0	0	0	0
Fissurina fasciata	0	0	0	0	0	0	0	0	0	1	0	0	0	6	2	4	2	0	2	0	0	0	0	0	0	0	0	0	0
Fissurina lucida	0	0	0	0	0	0	0	0	0	0	0	2	2	4	2	1	1	0	0	0	1	0	0	0	2	0	0	0	1
Fissurina marginata	0	0	1	0	0	0	0	0	0	0	0	0	1	3	2	4	5	2	4	1	6	0	1	1	3	0	3	0	2
Fissurina orbygiana	0	0	0	0	0	0	0	0	0	0	0	0	0	0	0	0	0	0	0	0	0	0	1	0	0	0	0	0	0
Fursenkoina complanata	0	0	0	0	0	0	0	0	0	0	1	0	2	0	0	0	0	0	0	0	0	0	1	0	0	0	0	1	1
Gavelinopsis praegeri	6	6	20	8	43	17	21	18	3	7	6	10	9	9	7	14	4	3	4	5	2	4	7	9	16	23	20	13	17
Gaudryna rudis	0	0	1	1	1	0	1	0	0	0	1	1	0	3	3	1	1	1	0	1	0	0	0	0	0	0	1	10	3
Globobulimina affinis	0	1	3	3	2	3	0	2	0	0	0	0	0	0	0	0	0	0	0	0	0	2	0	0	0	0	0	0	1
Globocassidulina subglobosa	8	7	13	4	13	15	18	15	7	11	15	16	10	27	37	31	34	58	25	48	32	63	35	24	51	8	21	15	7
Globulina myristiformis	0	0	1	0	0	0	0	0	0	0	0	0	1	1	0	0	0	0	2	0	0	0	0	0	0	0	0	0	0
Gyroidinia altiformis	3	0	8	3	8	4	5	7	8	6	1	1	0	0	0	2	0	0	1	1	2	1	1	2	1	1	12	4	4
Hanzawaia boueana	2	0	0	0	2	0	0	0	1	0	0	1	1	3	6	10	8	4	6	5	6	7	2	2	2	0	1	0	1
Hoeglundina elegans	8	0	1	0	1	3	2	4	4	3	7	5	0	0	0	0	0	0	0	0	0	0	0	0	0	0	0	0	0
Homaloedra apiopleura	1	0	0	1	2	1	0	2	2	3	0	1	0	2	7	4	3	2	2	6	3	4	3	1	1	0	0	0	0
Homaloedra williamsoni	0	0	0	0	0	0	0	0	0	0	0	0	0	0	0	0	0	0	0	0	1	0	0	0	0	0	1	0	0
Hyalinea balthica	20	2	2	4	3	8	3	31	12	23	15	5	0	1	1	0	0	3	5	4	5	8	4	0	2	2	2	8	3
Hyrrokin sarcophaga	0	0	0	0	0	0	0	0	0	0	0	0	0	0	1	0	1	0	3	0	0	0	0	0	0	0	1	0	0
Laevidentalina inflexa	0	0	0	0	0	0	0	0	0	0	0	1	0	0	0	0	0	0	0	0	0	0	0	0	0	0	0	0	0
Laevadentalina siddebotomi	0	0	0	0	0	1	0	0	0	0	0	0	0	0	0	0	0	0	0	0	0	0	0	0	0	0	0	0	0
Lagena annelatruchia	0	0	0	0	0	0	0	0	0	0	0	1	0	0	0	0	0	0	0	0	0	0	0	0	0	0	0	0	0
Lagena geometrica	0	0	0	0	0	0	0	0	0	0	0	0	0	0	0	3	0	0	0	0	0	0	0	0	0	0	0	0	0
Lagena hispida	0	0	0	0	0	0	0	0	0	0	0	0	2	0	0	0	0	0	0	0	0	0	0	1	0	0	0	0	0
Lagena striata	0	0	4	3	2	2	3	6	8	2	3	2	1	1	1	2	4	0	0	1	1	0	1	1	3	2	1	2	3
Lagenosolenia inflatiperforata	0	0	0	0	0	0	0	0	0	0	0	0	0	0	0	0	0	0	0	0	0	0	0	1	0	0	0	0	0
Lenticulina calcar	1	0	0	0	0	0	0	0	0	0	0	0	0	0	0	4	0	0	0	0	0	0	0	0	0	0	0	0	0
Lenticulina cultrata	0	0	0	0	0	0	0	0	0	0	2	0	0	0	0	0	0	0	0	0	0	0	0	0	0	0	0	0	0
Lenticulina orbicularis	2	0	1	0	0	0	0	1	5	0	0	1	1	1	0	0	0	0	0	0	0	0	0	0	0	0	1	0	0
Lenticulina vortex	0	0	0	0	0	0	0	0	0	0	0	1	1	0	0	0	0	0	0	0	0	0	0	0	0	0	0	0	0
Marginulina gummi	0	0	0	0	0	0	0	0	0	0	0	0	0	0	0	0	0	0	0	0	0	0	0	0	0	0	0	1	0
Melonis barleeanum	18	2	8	7	18	11	2	8	5	14	13	10	4	9	18	12	6	3	24	0	12	13	8	6	6	1	9	2	1
Melonis pompiloides	0	0	0	0	0	0	0	0	0	0	0	0	0	1	7	10	1	1	1	0	2	13	0	0	0	0	0	0	0
Miliolinella elongata	3	3	2	2	5	3	0	0	0	0	0	1	4	6	8	1	7	3	2	1	3	5	5	3	3	1	2	0	0
Miliolinella subrotunda	0	0	2	5	7	5	4	1	6	4	1	5	5	5	8	11	10	1	11	15	12	6	8	6	4	0	5	13	1
Neoeponides procerus	0	0	0	0	0	0	0	0	0	0	0	0	0	0	2	0	0	0	0	0	0	0	0	0	0	0	0	2	1
Nonion fabum	0	0	0	0	0	0	0	0	0	0	0	1	0	0	2	0	1	0	1	2	1	0	0	3	3	2	4	3	4
Nonion subturgidum	0	0	0	0	0	0	0	0	0	0	1	0	0	0	0	0	0	0	0	1	0	0	0	0	1	0	0	4	5
Nonionella turgida	0	1	1	2	1	1	1	2	0	0	4	7	14	5	8	5	7	3	4	4	8	11	13	13	18	10	17	28	32
Nouria polymorphinoides	0	0	0	0	1	0	0	0	0	0	0	0	0	0	0	0	0	0	0	0	0	0	0	0	0	0	0	0	0
Oolina globosa	0	0	0	1	0	0	0	2	0	0	0	0	0	0	0	0	0	0	0	0	0	0	0	0	0	0	0	0	0
Oolina versiculata	0	0	0	0	0	0	0	0	0	0	0	0	0	0	0	0	0	0	0	0	0	0	0	0	0	3	2	0	1
Parafissurina lateralis	0	0	0	0	0	0	0	1	0	0	0	0	0	0	0	0	1	0	0	0	0	0	0	0	0	0	0	0	0
Patellina corrugata	1	0	0	0	0	0	0	0	0	0	0	5	3	1	0	4	5	1	0	0	0	2	2	3	7	3	2	2	1
Planodiscorbis rarescens	0	0	0	0	5	5	5	3	0	4	9	6	1	0	0	0	0	0	0	0	0	0	0	0	0	0	0	1	0
Planorbulina mediterranensis	0	0	0	1	0	1	1	0	1	0	0	0	0	0	0	0	0	0	0	0	0	0	0	0	0	0	0	0	0
Planulina ariminiensis	5	1	0	1	0	0	0	0	0	0	1	0	0	0	0	0	0	0	0	0	0	0	0	0	0	0	0	0	0
Pseudoclavulina cunstata	1	0	0	0	0	0	0	0	0	0	0	0	0	0	0	0	0	0	0	0	0	0	0	0	0	0	0	0	0
Pullenia quadriloba	0	0	1	0	0	0	0	0	0	0	0	0	0	0	0	0	0	0	0	0	0	0	0	0	1	0	0	0	0
Pullenia subcarinata	0	0	0	0	0	0	0	0	0	0	0	0	0	0	0	0	1	0	0	1	1	0	1	0	0	0	0	0	1
Pygmaeoseistron oceanicum	0	0	0	0	0	0	0	0	0	0	0	0	0	0	0	0	0	0	0	0	0	0	0	0	1	0	0	0	0
Pyrgoella sphaera	0	0	0	0	0	0	0	0	0	0	0	1	0	0	1	0	2	0	1	0	4	5	0	0	0	0	0	0	0
Pyrgo anomala	0	0	0	0	0	0	0	0	1	0	0	0	0	5	16	1	6	0	2	2	1	6	0	0	0	0	0	0	0
Pyrgo elongata	2	0	1	1	0	0	1	0	0	0	1	0	0	0	1	2	0	0	1	0	2	1	0	0	0	0	0	1	0
Pyrgo inornata	1	0	0	0	1	1	6	0	0	1	0	1	0	2	1	1	1	0	0	0	1	0	0	0	1	0	0	0	0
Pyrgo subsphaerica	0	0	0	0	2	0	0	0	0	0	0	0	0	0	0	0	0	0	0	0	0	1	0	0	0	0	0	0	0
Quinqueloculina berthelotiana	0	0	0	1	1	0	1	0	0	1	0	0	0	0	0	0	0	0	0	0	1	0	0	0	0	0	1	0	0
Quinqueloculina bosciana	0	0	0	0	0	0	0	0	0	0	0	0	0	0	0	0	0	0	0	0	0	1	0	0	0	0	0	0	0
Quinqueloculina pseudobuchiana	0	0	0	0	0	0	0	0	0	0	0	0	0	0	0	0	0	0	0	0	0	0	1	0	0	0	3	0	0
Quinqueloculina seminula	4	4	6	1	12	10	7	14	6	5	10	8	19	11	29	18	8	15	12	14	10	15	5	7	4	2	9	22	18
Quinqueloculina stelligeri	0	0	0	0	0	0	0	0	0	0	1	0	0	0	0	0	0	0	0	0	0	0	0	0	0	0	0	0	0
Quinqueloculina viennensis	0	0	0	0	0	0	0	2	0	0	0	2	0	2	1	0	0	5	4	0	1	5	0	1	0	0	1	1	0
Rectuvigerina elongastriata	6	0	1	0	0	2	1	0	0	0	0	0	0	0	0	0	0	0	0	0	0	0	0	0	0	0	0	0	0
Rectuvigerina phlegeri	0	0	0	0	0	0	0	0	0	0	0	0	0	0	0	0	0	0	0	0	0	1	0	0	0	0	0	0	0
Reussoolina stella	0	0	0	0	0	0	0	0	0	0	0	0	0	0	0	0	0	0	0	0	0	0	0	0	0	2	0	0	0
Robertinoides brady	2	0	3	1	0	0	0	1	0	0	0	2	0	0	0	4	1	0	1	0	1	0	0	0	0	0	1	5	2
Rosalina bradyi	2	6	10	14	16	9	15	3	2	7	7	18	57	39	40	47	56	21	40	24	47	34	31	20	36	12	31	37	19
Rosalina floridensis	2	1	4	1	1	1	1	0	0	0	0	1	0	0	3	3	1	0	0	0	0	0	0	0	0	0	0	0	0
Rosalina semipunctata	2	5	24	9	16	14	12	7	8	2	5	1	5	3	2	6	3	1	2	3	0	0	3	0	0	0	0	0	0
Rosalina vilderboana	0	0	0	0	0	0	0	0	0	0	0	0	0	0	0	0	0	0	0	2	0	4	0	1	1	0	0	2	0
Siphotextularia concava	0	0	4	1	0	0	0	0	0	0	0	0	0	0	0	0	0	0	0	0	0	0	0	0	2	0	1	0	0
Sphaerodinia bulloides	0	0	0	0	0	1	0	0	0	0	2	2	0	0	0	0	0	0	0	0	0	0	0	0	0	0	0	0	0
Sigmoilinita costata	0	0	0	0	0	0	0	3	0	0	0	0	0	0	1	1	0	0	2	0	0	0	0	0	2	1	0	0	0
Sigmoilopsis schlumbergi	3	0	3	0	1	0	0	1	0	0	2	0	1	0	1	0	0	0	0	0	0	1	0	0	0	0	0	0	0
Siphonaperta dilatata	0	0	0	0	0	0	0	0	0	0	0	0	0	0	0	0	0	0	0	0	0	0	2	0	0	0	0	0	0
Spirillina denticulata	0	0	0	0	0	0	0	0	0	0	0	0	0	0	1	0	0	0	0	0	0	0	0	0	0	0	0	0	0
Spirillina vivpara	0	1	4	2	8	4	1	0	1	0	0	3	34	1	0	1	0	0	0	1	0	0	0	0	0	0	2	0	0
Spiroloculina excavata	2	2	1	1	0	1	1	4	1	1	3	1	0	2	5	0	0	0	2	1	2	1	0	0	1	0	0	0	0
Spirophalmidium acutimargo	0	0	0	0	0	0	0	0	0	0	0	0	0	0	0	0	1	0	0	0	0	0	0	0	0	0	0	1	0
Spiroplectinella wrightii	2	3	2	8	2	3	8	2	0	4	2	4	2	4	9	1	9	11	9	5	4	6	2	3	4	0	4	3	0
Stormatorbina concentrica	0	0	0	0	0	0	0	0	0	0	0	0	1	0	0	0	0	0	0	0	0	0	0	1	0	0	0	0	0
Textularia bocki	0	0	0	0	0	0	0	0	0	0	0	1	0	0	0	0	0	0	0	0	0	0	0	0	0	0	0	0	0
Textularia lateralis	0	0	0	0	0	0	0	0	0	0	0	0	0	0	0	2	0	0	0	0	0	0	0	0	0	0	0	0	0
Textularia pseudorugosa	2	0	0	1	1	1	0	0	0	0	0	0	0	0	0	0	0	0	0	0	0	0	0	0	0	0	0	0	0
Textularia pseudoturuis	0	0	0	0	0	0	0	0	0	0	0	0	0	0	0	1	0	0	0	0	0	0	0	0	0	0	0	0	0
Textularia truncata	5	5	9	10	11	10	12	15	3	7	5	13	0	10	16	11	7	10	11	1	5	5	1	1	4	0	7	4	3
Trifarina brady	0	0	0	1	1	0	0	0	0	0	0	0	0	0	1	0	1	1	0	0	0	0	1	0	0	0	0	1	0
Trochammina labiosa	0	0	0	0	0	0	0	0	0	0	0	0	0	0	0	0	0	0	0	0	0	0	1	0	0	0	0	0	0
Triloculina marioni	0	0	1	0	0	0	1	0	0	0	1	0	0	5	6	3	3	0	0	1	0	3	0	0	0	0	0	0	0
Triloculina tricarinata	0	1	1	0	0	0	0	0	0	0	0	0	0	1	6	0	0	0	0	1	0	3	0	0	0	0	0	1	0
Uvigerina mediterranea	11	3	6	0	11	11	3	4	10	19	18	9	4	3	0	1	0	0	0	3	0	1	1	1	2	3	3	7	4
Valvurinea bradyana	14	0	5	4	3	3	1	1	0	3	0	0	0	0	0	0	0	0	0	1	0	0	0	1	0	0	0	0	0
