# Supplementary material for: Microfossils, a Key to Unravel Cold-Water Carbonate Mound Evolution through Time: Evidence from the Eastern Alboran Sea
Source: PLoS One. 2015 Oct 8;10(10):e0140223. doi: 10.1371/journal.pone.0140223 (PMC4598112; doi:10.1371/journal.pone.0140223)
Supplement: S2 Table — (XLSX) [file pone.0140223.s002.xlsx]

## Sheet: Feuil1
PLANKTONIC FORAMINIFERA (>250 μm)
Depth (cm)	0	20	40	60	80	100	120	140	160	180	200	220	240	260	280	300	320	340	360	380	400	420	440	460	480	500	520	540	560
TOTAL	385	220	442	207	372	308	292	285	256	310	252	142	25	49	30	2	18	22	55	94	15	64	22	19	28	9	53	209	229
Globorotalia inflata	350	200	382	170	299	261	247	242	207	265	209	77	10	10	7	2	4	12	18	11	4	13	3	5	3	0	5	9	12
Globigerinoides ruber	10	12	35	19	27	18	19	23	16	18	19	19	2	0	0	0	1	2	3	0	0	1	0	1	0	0	0	0	0
Globigerinella calida	4	1	4	3	2	4	3	1	2	2	3	2	0	0	0	0	0	0	0	0	0	0	0	0	0	0	0	1	1
Globigerina bulloides	9	3	7	6	14	5	5	4	9	7	4	4	0	7	3	0	3	2	11	33	1	10	3	0	6	3	7	39	35
Globigerinoides trilobus	1	0	2	0	1	1	2	3	3	1	1	4	0	0	0	0	0	0	0	0	0	0	0	0	0	0	0	0	0
Globigerinoides elongatus	2	2	5	7	12	6	1	4	3	4	1	1	0	0	0	0	0	0	2	0	0	0	0	0	0	0	0	0	0
Globigerinoides sacculifer	1	1	0	1	2	4	0	1	1	0	1	0	0	0	0	0	0	0	0	0	0	0	0	0	0	0	0	0	0
Globigerinella siphonifera	3	0	0	0	1	1	0	2	1	3	2	0	0	0	1	0	0	0	0	1	1	0	0	0	0	0	0	1	1
Orbulina universa	4	0	6	1	10	2	10	2	11	8	10	5	0	0	1	0	1	0	1	1	0	2	0	0	0	0	0	0	1
Neogloboquadrina dutertrei	1	0	0	0	0	1	0	0	0	0	0	1	0	1	2	0	0	0	2	0	0	1	1	0	0	0	2	8	5
Globorotalia menardii	0	1	0	0	0	0	0	0	0	0	0	0	0	0	0	0	0	0	0	0	0	0	0	0	0	0	0	0	0
Neogloboquadrina incompta	0	0	1	0	0	0	2	0	0	1	1	28	13	28	16	0	9	6	14	44	9	33	14	13	16	6	38	141	170
Globigerina falconnensis	0	0	0	0	3	4	2	3	3	1	1	0	0	3	0	0	0	0	4	4	0	4	0	0	2	0	1	10	2
Truncorotalia truncalinoides	0	0	0	0	1	1	1	0	0	0	0	1	0	0	0	0	0	0	0	0	0	0	0	0	0	0	0	0	0
Neogloboquadrina pachyderma	0	0	0	0	0	0	0	0	0	0	0	0	0	0	0	0	0	0	0	0	0	0	1	0	0	0	0	0	2
Globigerinita glutinata	0	0	0	0	0	0	0	0	0	0	0	0	0	0	0	0	0	0	0	0	0	0	0	0	1	0	0	0	0
