# Supplementary material for: Microfossils, a Key to Unravel Cold-Water Carbonate Mound Evolution through Time: Evidence from the Eastern Alboran Sea
Source: PLoS One. 2015 Oct 8;10(10):e0140223. doi: 10.1371/journal.pone.0140223 (PMC4598112; doi:10.1371/journal.pone.0140223)
Supplement: S3 Table — (XLSX) [file pone.0140223.s003.xlsx]

## Sheet: Feuil1
OSTRACODS (>250 μm)
Depth (cm)		0	20	40	60	80	100	120	140	160	180	200	220	240	260	280	300	320	340	360	380	400	420	440	460	480	500	520	540	560
Total		12	1	3	1	0	2	0	2	1	1	2	1	1	15	18	6	10	5	19	24	7	45	5	0	4	0	0	13	6
Krithe sp. 1	adult	0	0	0	0	0	0	0	0	0	0	0	0	0	1	3	2	1	0	1	2	0	6	3	0	0	0	0	0	1
	juv	0	0	0	0	0	0	0	0	0	0	0	0	0	0	2	1	2	0	2	2	1	5	0	0	0	0	0	0	0
Paracypris polita	adult	2	0	1	0	0	0	0	0	0	0	0	0	0	0	3	0	0	2	1	3	1	4	1	0	0	0	0	3	2
	juv	7	0	1	0	0	0	0	2	0	0	2	1	0	7	6	1	5	2	6	10	1	16	1	0	3	0	0	10	3
Cytherella robusta	adult	0	0	0	0	0	0	0	0	0	0	0	0	0	0	0	0	0	0	1	1	0	1	0	0	0	0	0	0	0
	juv	1	0	0	1	0	0	0	0	0	0	0	0	0	1	0	0	0	1	6	1	2	2	0	0	1	0	0	0	0
Pterygocythereis juv.	juv	0	0	0	0	0	0	0	0	0	0	0	0	0	0	0	0	0	0	0	0	0	1	0	0	0	0	0	0	0
Bythocythere sp.	adult	0	0	0	0	0	0	0	0	0	0	0	0	0	0	0	0	0	0	0	0	0	2	0	0	0	0	0	0	0
Cytheropteron hadriaticum	adult	0	0	0	0	0	0	0	0	0	0	0	0	0	1	0	0	0	0	0	0	0	1	0	0	0	0	0	0	0
Macromckenziea ligustica	adult	0	0	0	0	0	0	0	0	0	0	0	0	1	0	0	1	1	0	1	0	0	1	0	0	0	0	0	0	0
Lanceostoma ensiforme	adult	1	0	0	0	0	0	0	0	0	0	0	0	0	1	0	0	0	0	0	0	0	1	0	0	0	0	0	0	0
Echinocythereis vidua	adult	0	0	0	0	0	0	0	0	0	0	0	0	0	2	1	0	0	0	0	3	1	2	0	0	0	0	0	0	0
	juv	0	0	0	0	0	0	0	0	1	0	0	0	0	2	3	1	1	0	1	2	1	3	0	0	0	0	0	0	0
Krithe sp. 2	adult	1	1	1	0	0	2	0	0	0	1	0	0	0	0	0	0	0	0	0	0	0	0	0	0	0	0	0	0	0
