# Supplementary material for: Microfossils, a Key to Unravel Cold-Water Carbonate Mound Evolution through Time: Evidence from the Eastern Alboran Sea
Source: PLoS One. 2015 Oct 8;10(10):e0140223. doi: 10.1371/journal.pone.0140223 (PMC4598112; doi:10.1371/journal.pone.0140223)
Supplement: S4 Table — (XLSX) [file pone.0140223.s004.xlsx]

## Sheet: Feuil1
Scleractinians
Depth	Coral specimen abundance			Total macrofauna abundance	Relative coral specimen abundance (%)
	Madrepora oculata	Lophelia petusa	Dendrophylliidae		Madrepora oculata	Lophelia petusa	Dendrophylliidae
0 cm	34	2	5	117	29.1	1.7	4.3
20 cm	14	0	0	43	32.6	0	0
40 cm	12	0	1	50	24	0	2
60 cm	18	0	0	65	27.7	0	0
80 cm	8	0	0	30	26.7	0	0
100 cm	48	0	0	107	44.9	0	0
120 cm	10	7	0	49	20.4	14.3	0
140 cm	3	3	13	43	7	7	30.2
160 cm	0	1	0	5	0	20	0
180 cm	0	1	6	34	0	2.9	17.6
200 cm	11	0	5	59	18.6	0	8.5
220 cm	2	5	0	24	8.3	20.8	0
240 cm	6	0	0	30	20	0	0
260 cm	0	29	0	98	0	29.6	0
280 cm	7	46	0	185	3.8	24.9	0
300 cm	0	53	0	179	0	29.6	0
320 cm	0	7	0	75	0	9.3	0
340 cm	0	25	0	65	0	38.5	0
360 cm	0	30	0	90	0	33.3	0
380 cm	0	13	0	62	0	21	0
400 cm	0	6	0	38	0	15.8	0
420 cm	0	62	0	346	0	17.9	0
440 cm	0	4	0	32	0	12.5	0
460 cm	0	21	0	37	0	56.8	0
480 cm	0	18	0	34	0	52.9	0
500 cm	0	4	0	5	0	80	0
520 cm	0	18	0	36	0	50	0
540 cm	7	11	0	96	7.3	11.5	0
560 cm	14	5	0	121	11.6	4.1	0
