# Supplementary material for: Microfossils, a Key to Unravel Cold-Water Carbonate Mound Evolution through Time: Evidence from the Eastern Alboran Sea
Source: PLoS One. 2015 Oct 8;10(10):e0140223. doi: 10.1371/journal.pone.0140223 (PMC4598112; doi:10.1371/journal.pone.0140223)
Supplement: S5 Table — (XLSX) [file pone.0140223.s005.xlsx]

## Sheet: Feuil1
Bryozoans
		Samples (core depth in cm)
	Species	0	20	40	60	80	100	120	140	160	180	200	220	240	260	280	300	320	340	360	380	400	420	440	460	480	500	520	540	560
Erect rigid Tubuliporina	Annectocyma tubulosa	0	0	0	0	0	0	0	0	0	0	0	0	0	0	2	0	0	0	0	0	0	0	0	0	0	0	0	0	0
	Annectocyma major V	0	0	0	0	0	0	1	0	0	0	0	0	0	0	0	0	0	0	0	0	0	0	0	0	0	0	0	0	0
	Entalophoroecia sp. V	0	0	0	1	0	1	0	0	0	0	0	0	0	0	0	0	0	0	3	0	2	3	0	0	0	0	0	0	0
	Entalophoroecia gracilis	0	0	0	0	0	0	0	0	0	0	0	0	0	0	0	0	0	0	0	0	0	0	0	0	0	0	0	0	0
	Entalophoroecia robusta	0	0	0	0	0	0	0	0	0	0	0	0	0	0	4	0	0	0	0	0	0	0	0	0	0	0	0	0	0
	Idmidronea triforis	0	0	0	0	0	0	0	0	0	0	0	0	0	0	2	0	0	0	1	0	0	1	0	0	0	0	0	0	0
	? Idmidronea sp. 1	0	0	0	0	1	0	0	0	0	1	0	0	0	0	0	0	0	0	1	0	0	0	0	0	0	0	0	0	0
	Tervia irregularis	0	0	1	0	0	1	1	0	0	1	4	1	0	0	0	0	0	0	0	0	0	0	0	0	0	0	0	0	3
	? Tubulipora notomale	0	0	0	0	0	0	0	0	0	0	0	0	0	0	0	0	1	0	0	1	0	2	0	0	0	0	0	0	0
	? Tubulipora liliacea	0	0	0	0	0	0	0	0	0	0	0	0	0	0	0	0	0	0	0	0	1	0	0	0	0	0	0	0	0
	Tubuliporina sp. und.	0	1	1	1	0	1	0	0	0	1	1	0	0	0	1	0	0	0	1	1	0	0	0	0	0	0	1	0	1
	Tot	0	1	2	2	1	3	2	0	0	3	6	1	0	0	9	0	1	0	6	2	3	6	0	0	0	0	1	0	4
Erect rigid Cheilost.	? Palmiskenea gautieri	0	0	1	0	1	0	2	0	0	0	0	3	1	0	1	0	0	0	6	0	4	3	5	0	0	0	7	0	1
	Buskea dichotoma	2	0	1	3	2	2	1	0	0	0	0	3	3	8	8	1	2	6	14	8	5	69	4	2	4	0	2	15	7
	Reteporella sparteli	0	0	0	0	0	0	3	2	0	2	0	1	0	0	0	0	0	0	2	0	0	0	2	0	2	0	0	3	1
	Tot	2	0	2	3	3	2	6	2	0	2	0	7	4	8	9	1	2	6	22	8	9	72	11	2	6	0	9	18	9
