# Supplementary material for: Microfossils, a Key to Unravel Cold-Water Carbonate Mound Evolution through Time: Evidence from the Eastern Alboran Sea
Source: PLoS One. 2015 Oct 8;10(10):e0140223. doi: 10.1371/journal.pone.0140223 (PMC4598112; doi:10.1371/journal.pone.0140223)
Supplement: S6 Table — (XLSX) [file pone.0140223.s006.xlsx]

## Sheet: Feuil1
Sample	Total counted specimens	Relative total abundance (%)	Number of taxa (excluding Scleractinia)	Taxonomic richness (%)
0 cm	117	5.4	14	29.2
20 cm	43	2	8	16.7
40 cm	50	2.3	15	31.3
60 cm	65	3	13	27.1
80 cm	30	1.4	12	25
100 cm	107	5	17	35.4
120 cm	49	2.3	16	33.3
140 cm	43	2	13	27.1
160 cm	5	0.2	4	8.3
180 cm	34	1.6	11	22.9
200 cm	59	2.7	13	27.1
220 cm	24	1.1	15	31.3
240 cm	30	1.4	14	29.2
260 cm	98	4.5	20	41.7
280 cm	185	8.6	24	50
300 cm	179	8.3	15	31.3
320 cm	75	3.5	14	29.2
340 cm	65	3	15	31.3
360 cm	90	4.2	17	35.4
380 cm	62	2.9	15	31.3
400 cm	38	1.8	17	35.4
420 cm	346	16.1	23	47.9
440 cm	32	1.5	18	37.5
460 cm	37	1.7	11	22.9
480 cm	34	1.6	13	27.1
500 cm	5	0.2	8	16.7
520 cm	36	1.7	10	20.8
540 cm	96	4.5	20	41.7
560 cm	121	5.6	13	27.1
Total (entire core)	2155	100	48
