# Supplementary material for: Microfossils, a Key to Unravel Cold-Water Carbonate Mound Evolution through Time: Evidence from the Eastern Alboran Sea
Source: PLoS One. 2015 Oct 8;10(10):e0140223. doi: 10.1371/journal.pone.0140223 (PMC4598112; doi:10.1371/journal.pone.0140223)
Supplement: S7 Table — (XLSX) [file pone.0140223.s007.xlsx]

## Sheet: Feuil1
BFAgi
Average similarity: 67.06
Species	Av.Abund	Av.Sim	Sim/SD	Contrib%	Cum.%
Bulimina marginata	3.41	5.27	5.3	7.86	7.86
Bulimina aculeata	2.95	3.99	2.79	5.96	13.81
Cibicides lobatulus	2.62	3.59	3.23	5.35	19.16
Cassidulina laevigata	2.39	3.23	2.4	4.82	23.99
Globocassidulina subglobosa	1.88	2.96	6.33	4.41	28.4
Gavelinopsis praegeri	1.96	2.74	4.23	4.09	32.49
Chilostomella oolina	1.81	2.51	3.05	3.74	36.23
Textularia truncata	1.6	2.45	5.9	3.65	39.88
Melonis barleeanum	1.66	2.4	3.69	3.57	43.46
Cibicidoides pachyderma	1.61	2.37	5.37	3.54	46.99
Cibicides ungerianus	1.73	2.29	3.22	3.41	50.4
Rosalina semipunctata	1.65	2.29	2.98	3.41	53.81
Hyalinea balthica	1.69	2.23	2.12	3.32	57.13
Quinqueloculina seminula	1.45	2.18	3.44	3.25	60.38
Rosalina bradyi	1.57	2.14	3.05	3.19	63.58
Uvigerina mediterranea	1.52	1.98	1.7	2.95	66.53
Bolivina alata	1.39	1.63	1.75	2.43	68.96
Biloculinella globula	1.24	1.58	2.86	2.35	71.31
Gyroidinia altiformis	1.1	1.46	1.76	2.18	73.49
Amphycorina scalaris	1.06	1.35	1.81	2.01	75.5
Spiroplectinella wrightii	0.96	1.16	1.77	1.73	77.23
Ammonia beccari	0.84	0.98	1.19	1.47	78.7
Lagena striata	0.83	0.96	1.31	1.43	80.13
Cassidulinoides brady	0.85	0.93	1.21	1.39	81.53
Miliolinella subrotunda	0.85	0.92	1.14	1.37	82.9
Hoeglundina elegans	0.81	0.88	1.17	1.31	84.21
Spiroloculina excavata	0.67	0.86	1.87	1.28	85.49
Eponides repandus var.	0.79	0.81	0.99	1.21	86.7
Favulina hexagona	0.58	0.7	1.31	1.04	87.74
Valvurinea bradyana	0.76	0.64	0.92	0.96	88.71
Discorbina obtusa	0.63	0.58	0.92	0.86	89.57
Cibicides refulgens	0.58	0.55	0.95	0.82	90.38
BFAni
Average similarity: 67.15
Species	Av.Abund	Av.Sim	Sim/SD	Contrib%	Cum.%
Cassidulina laevigata	3.71	5.97	6.43	8.88	8.88
Cibicides lobatulus	3.15	4.98	6.86	7.42	16.3
Rosalina bradyi	2.72	4.32	8.41	6.44	22.74
Cibicidoides pachyderma	2.43	3.86	5.72	5.74	28.49
Globocassidulina subglobosa	2.48	3.79	4.63	5.64	34.13
Cibicides ungerianus	2.33	3.36	2.89	5	39.13
Bulimina aculeata	2.12	3.18	4.18	4.73	43.86
Quinqueloculina seminula	1.6	2.43	5.07	3.62	47.49
Nonionella turgida	1.59	2.13	2.71	3.17	50.66
Gavelinopsis praegeri	1.49	1.94	2.81	2.89	53.55
Angulogerina angulosa	1.39	1.93	2.18	2.88	56.43
Cibicides refulgens	1.58	1.8	1.23	2.69	59.12
Melonis barleeanum	1.2	1.62	2.05	2.41	61.53
Astrononion stelligerum	1.08	1.56	3.76	2.33	63.86
Bolivina dilatata	1.18	1.56	2.43	2.33	66.19
Miliolinella subrotunda	1.14	1.56	2.06	2.33	68.52
Discanomalina coronata	1.55	1.41	0.85	2.1	70.61
Favulina squamosa	0.99	1.25	1.98	1.87	72.48
Biloculinella globula	0.9	1.23	2.97	1.84	74.31
Textularia truncata	0.99	1.21	1.49	1.81	76.12
Spiroplectinella wrightii	0.87	1.16	1.68	1.72	77.85
Hanzawaia boueana	0.76	0.97	1.63	1.44	79.29
Favulina hexagona	0.78	0.96	1.8	1.44	80.72
Miliolinella elongata	0.74	0.95	1.59	1.42	82.14
Bolivina subaerensis	0.75	0.9	1.53	1.34	83.48
Hyalinea balthica	0.7	0.78	1.08	1.16	84.64
Cassidulina crassa	0.63	0.73	1.32	1.09	85.72
Patellina corrugata	0.65	0.69	1.09	1.03	86.75
Fissurina marginata	0.57	0.64	1.13	0.96	87.71
Lagena striata	0.53	0.62	1.34	0.92	88.63
Uvigerina mediterranea	0.63	0.58	0.9	0.86	89.5
Homaloedra apiopleura	0.53	0.57	0.97	0.85	90.35
Groups 2 & 1
Average dissimilarity = 47.30
	Group 2	Group 1
Species	Av.Abund	Av.Abund	Av.Diss	Diss/SD	Contrib%	Cum.%
Bulimina marginata	3.41	0.47	2.61	3.11	5.51	5.51
Discanomalina coronata	0.11	1.55	1.33	1.19	2.8	8.31
Cassidulina laevigata	2.39	3.71	1.24	1.53	2.63	10.94
Chilostomella oolina	1.81	0.45	1.2	2.09	2.55	13.48
Rosalina semipunctata	1.65	0.41	1.09	1.96	2.3	15.79
Cibicides refulgens	0.58	1.58	1.05	1.48	2.23	18.01
Bolivina alata	1.39	0.21	1.05	1.65	2.21	20.23
Bulimina aculeata	2.95	2.12	1.04	1.12	2.19	22.42
Rosalina bradyi	1.57	2.72	1.03	1.63	2.17	24.59
Angulogerina angulosa	0.28	1.39	1.02	1.89	2.15	26.74
Nonionella turgida	0.51	1.59	0.97	1.48	2.05	28.79
Hyalinea balthica	1.69	0.7	0.95	1.38	2	30.79
Uvigerina mediterranea	1.52	0.63	0.93	1.62	1.96	32.75
Cibicides ungerianus	1.73	2.33	0.85	1.43	1.8	34.56
Bolivina dilatata	0.24	1.18	0.84	1.77	1.78	36.34
Cibicides lobatulus	2.62	3.15	0.84	1.3	1.78	38.11
Cibicidoides pachyderma	1.61	2.43	0.79	1.73	1.68	39.79
Gavelinopsis praegeri	1.96	1.49	0.74	1.34	1.57	41.36
Amphycorina scalaris	1.06	0.34	0.71	1.66	1.5	42.86
Hoeglundina elegans	0.81	0.07	0.7	1.54	1.49	44.35
Favulina squamosa	0.41	0.99	0.66	1.49	1.41	45.75
Gyroidinia altiformis	1.1	0.52	0.66	1.7	1.4	47.15
Eponides repandus var.	0.79	0.05	0.66	1.49	1.4	48.55
Bolivina subaerensis	0	0.75	0.66	1.85	1.39	49.94
Valvurinea bradyana	0.76	0.05	0.64	1.19	1.35	51.29
Globocassidulina subglobosa	1.88	2.48	0.63	1.34	1.34	52.63
Textularia truncata	1.6	0.99	0.61	1.35	1.29	53.92
Spirillina vivpara	0.59	0.33	0.57	1.04	1.22	55.13
Cassidulinoides brady	0.85	0.34	0.57	1.53	1.2	56.33
Melonis barleeanum	1.66	1.2	0.57	1.25	1.2	57.53
Planodiscorbis rarescens	0.64	0.13	0.56	1.11	1.18	58.71
Astrononion stelligerum	0.49	1.08	0.56	1.45	1.18	59.89
Hanzawaia boueana	0.2	0.76	0.56	1.62	1.18	61.07
Patellina corrugata	0.05	0.65	0.55	1.46	1.15	62.22
Discorbina obtusa	0.63	0	0.54	1.35	1.15	63.37
Ammonia beccari	0.84	0.46	0.51	1.46	1.08	64.45
Miliolinella subrotunda	0.85	1.14	0.51	1.25	1.07	65.53
Miliolinella elongata	0.57	0.74	0.49	1.41	1.04	66.57
Biloculinella globula	1.24	0.9	0.48	1.36	1.02	67.6
Fissurina marginata	0.05	0.57	0.48	1.54	1.01	68.61
Lagena striata	0.83	0.53	0.46	1.32	0.97	69.58
Spiroloculina excavata	0.67	0.25	0.44	1.4	0.92	70.51
Spiroplectinella wrightii	0.96	0.87	0.43	1.23	0.92	71.42
Nonion fabum	0	0.49	0.43	1.2	0.91	72.33
Globobulimina affinis	0.47	0.06	0.4	1.11	0.85	73.18
Cassidulina crassa	0.46	0.63	0.4	1.31	0.84	74.03
Bolivina difformis	0	0.44	0.38	1.2	0.81	74.84
Quinqueloculina seminula	1.45	1.6	0.38	1.32	0.79	75.63
Favulina hexagona	0.58	0.78	0.37	1.25	0.79	76.42
Rosalina floridensis	0.45	0.13	0.37	1.2	0.79	77.21
Homaloedra apiopleura	0.45	0.53	0.35	1.24	0.75	77.96
Pyrgo anomala	0.06	0.37	0.33	0.83	0.71	78.66
Quinqueloculina viennensis	0.06	0.36	0.32	1.03	0.68	79.34
Gaudryna rudis	0.25	0.37	0.32	1.04	0.68	80.02
Robertinoides brady	0.26	0.29	0.32	1.05	0.68	80.69
Elphidium gerthi	0.08	0.34	0.32	1.08	0.67	81.37
Bulimina striata	0.34	0.13	0.31	0.98	0.65	82.02
Melonis pompiloides	0	0.35	0.31	0.73	0.65	82.66
Sigmoilopsis schlumbergi	0.33	0.07	0.3	0.93	0.62	83.28
Pyrgo inornata	0.32	0.19	0.29	0.96	0.62	83.91
Lenticulina orbicularis	0.29	0.11	0.29	0.76	0.61	84.52
Cornuspira involvens	0.32	0.05	0.27	1.09	0.57	85.09
Planulina ariminiensis	0.31	0	0.27	0.68	0.57	85.66
Triloculina marioni	0.14	0.25	0.27	0.9	0.56	86.22
Fissurina lucida	0	0.3	0.26	0.94	0.56	86.78
Pyrgo elongata	0.28	0.16	0.26	1.05	0.55	87.33
Rectuvigerina elongastriata	0.3	0	0.25	0.65	0.54	87.87
Triloculina tricarinata	0.13	0.17	0.21	0.73	0.45	88.32
Eggerella humboldti	0	0.23	0.2	0.88	0.42	88.74
Fissurina fasciata	0.05	0.2	0.2	0.66	0.42	89.16
Textularia pseudorugosa	0.23	0	0.19	0.73	0.41	89.57
Quinqueloculina berthelotiana	0.2	0.05	0.19	0.81	0.4	89.97
Cibicides aravaensis	0	0.21	0.19	0.67	0.39	90.36
