# Supplementary material for: Microfossils, a Key to Unravel Cold-Water Carbonate Mound Evolution through Time: Evidence from the Eastern Alboran Sea
Source: PLoS One. 2015 Oct 8;10(10):e0140223. doi: 10.1371/journal.pone.0140223 (PMC4598112; doi:10.1371/journal.pone.0140223)
Supplement: S8 Table — (XLSX) [file pone.0140223.s008.xlsx]

## Sheet: Feuil1
BFA3
Average similarity: 70.13
Species	Av.Abund	Av.Sim	Sim/SD	Contrib%	Cum.%
Bulimina marginata	4.03	7.09	11.95	10.11	10.11
Bulimina aculeata	4	6.19	2.42	8.83	18.94
Cassidulina laevigata	3.22	5.69	24.17	8.11	27.05
Hyalinea balthica	2.5	4.46	11.01	6.36	33.42
Globocassidulina subglobosa	1.73	3.14	19.65	4.48	37.9
Melonis barleeanum	1.81	2.76	5.54	3.94	41.84
Uvigerina mediterranea	1.8	2.73	2.58	3.9	45.73
Cibicides lobatulus	1.62	2.63	4.82	3.75	49.49
Quinqueloculina seminula	1.41	2.35	8.06	3.36	52.84
Gavelinopsis praegeri	1.49	2.35	7.07	3.35	56.2
Textularia truncata	1.41	2.28	8.2	3.24	59.44
Gyroidinia altiformis	1.33	2.18	6.15	3.11	62.55
Ammonia beccari	1.22	2.14	14.26	3.05	65.6
Cibicidoides pachyderma	1.3	2.14	4.81	3.05	68.65
Chilostomella oolina	1.38	1.96	1.95	2.8	71.45
Hoeglundina elegans	1.19	1.87	8.45	2.67	74.12
Cibicides ungerianus	1.12	1.81	4.35	2.58	76.7
Amphycorina scalaris	1.19	1.69	2.88	2.42	79.11
Rosalina semipunctata	1.14	1.65	4.29	2.35	81.47
Rosalina bradyi	0.99	1.57	18.14	2.24	83.71
Cassidulinoides brady	0.9	1.27	3.54	1.82	85.52
Homaloedra apiopleura	0.77	1.25	5	1.79	87.31
Bolivina alata	1.1	1.21	3.97	1.73	89.04
Spiroloculina excavata	0.73	1.16	6.61	1.65	90.69
BFA4
Average similarity: 69.46
Species	Av.Abund	Av.Sim	Sim/SD	Contrib%	Cum.%
Cibicides lobatulus	3.19	4.8	10.58	6.91	6.91
Bulimina marginata	2.96	4.35	7.34	6.26	13.17
Bulimina aculeata	2.31	3.27	5.36	4.71	17.87
Gavelinopsis praegeri	2.16	2.98	4.61	4.3	22.17
Globocassidulina subglobosa	1.99	2.95	4.95	4.25	26.42
Rosalina bradyi	1.95	2.87	6	4.12	30.55
Cibicides ungerianus	2.02	2.73	4.17	3.93	34.48
Chilostomella oolina	1.94	2.62	4.12	3.76	38.25
Cibicidoides pachyderma	1.84	2.61	6.06	3.75	42
Textularia truncata	1.74	2.6	6.25	3.74	45.74
Cassidulina laevigata	2.17	2.59	2.98	3.73	49.47
Rosalina semipunctata	1.76	2.35	2.34	3.38	52.85
Melonis barleeanum	1.59	2.2	3.56	3.17	56.02
Quinqueloculina seminula	1.47	2.08	3.03	3	59.01
Biloculinella globula	1.39	1.78	3.2	2.56	61.58
Uvigerina mediterranea	1.39	1.66	1.54	2.39	63.97
Hyalinea balthica	1.23	1.63	4.08	2.34	66.31
Spiroplectinella wrightii	1.13	1.45	3.27	2.09	68.41
Bolivina alata	1.36	1.39	1.15	2	70.4
Eponides repandus var.	0.98	1.24	1.64	1.78	72.18
Amphycorina scalaris	0.99	1.17	1.62	1.69	73.87
Miliolinella subrotunda	0.93	1.06	1.45	1.53	75.4
Favulina hexagona	0.74	1.06	4.95	1.52	76.92
Nonionella turgida	0.8	1	3.38	1.44	78.36
Spirillina vivpara	0.85	1	1.55	1.44	79.8
Gyroidinia altiformis	0.91	1	1.36	1.44	81.23
Lagena striata	0.77	0.97	1.64	1.4	82.63
Discorbina obtusa	0.81	0.93	1.48	1.34	83.97
Cibicides refulgens	0.76	0.85	1.46	1.22	85.19
Spiroloculina excavata	0.62	0.69	1.59	1	86.19
Planodiscorbis rarescens	0.8	0.69	0.73	0.99	87.18
Rosalina floridensis	0.59	0.68	1.6	0.97	88.15
Miliolinella elongata	0.73	0.66	0.98	0.95	89.1
Cassidulina crassa	0.68	0.62	0.99	0.89	89.99
Astrononion stelligerum	0.67	0.62	1.01	0.89	90.88
BFA1
Average similarity: 69.76
Species	Av.Abund	Av.Sim	Sim/SD	Contrib%	Cum.%
Cibicides lobatulus	3.68	6.17	11.25	8.84	8.84
Cassidulina laevigata	3.71	5.92	6.01	8.48	17.32
Rosalina bradyi	2.87	4.61	13.47	6.61	23.94
Nonionella turgida	2.24	3.61	9.49	5.17	29.11
Cibicidoides pachyderma	2.12	3.41	6.29	4.89	33.99
Globocassidulina subglobosa	2.33	3.37	4.32	4.83	38.82
Bulimina aculeata	2.29	3.35	4.12	4.8	43.62
Gavelinopsis praegeri	2.05	2.97	5.55	4.26	47.89
Cibicides ungerianus	1.74	2.48	4.34	3.56	51.44
Bolivina dilatata	1.58	2.38	5.31	3.4	54.85
Quinqueloculina seminula	1.62	2.3	3.43	3.29	58.14
Angulogerina angulosa	1.24	1.79	3.95	2.57	60.71
Bolivina subaerensis	1.1	1.66	5.69	2.38	63.09
Favulina squamosa	1.17	1.55	2.59	2.23	65.32
Melonis barleeanum	1.07	1.49	2.99	2.14	67.46
Favulina hexagona	1.04	1.46	2.32	2.09	69.55
Astrononion stelligerum	0.98	1.42	4.77	2.04	71.59
Uvigerina mediterranea	0.92	1.3	3.02	1.87	73.46
Patellina corrugata	0.89	1.29	3.87	1.85	75.3
Miliolinella subrotunda	1.04	1.27	1.46	1.82	77.12
Biloculinella globula	0.98	1.27	2.3	1.82	78.94
Lagena striata	0.7	1.03	4.26	1.48	80.42
Gyroidinia altiformis	0.79	0.88	1.49	1.27	81.69
Nonion fabum	0.72	0.87	1.04	1.25	82.93
Ammonia beccari	0.66	0.86	1.55	1.23	84.16
Hyalinea balthica	0.72	0.78	1.02	1.12	85.28
Miliolinella elongata	0.68	0.78	1.04	1.11	86.39
Cassidulinoides brady	0.6	0.77	1.62	1.11	87.5
Elphidium gerthi	0.59	0.77	1.61	1.1	88.61
Spiroplectinella wrightii	0.66	0.74	1.04	1.06	89.67
Cassidulina crassa	0.55	0.71	1.64	1.01	90.68
BFA2
Average similarity: 75.43
Species	Av.Abund	Av.Sim	Sim/SD	Contrib%	Cum.%
Cassidulina laevigata	3.69	5.96	7.11	7.9	7.9
Cibicides ungerianus	2.93	4.95	12.72	6.56	14.46
Cibicidoides pachyderma	2.74	4.56	9.68	6.05	20.51
Cibicides lobatulus	2.68	4.53	11.21	6.01	26.52
Globocassidulina subglobosa	2.65	4.27	7.18	5.66	32.18
Rosalina bradyi	2.63	4.21	8.56	5.58	37.77
Discanomalina coronata	2.69	4.07	5.04	5.39	43.16
Cibicides refulgens	2.38	3.91	12.54	5.19	48.34
Bulimina aculeata	1.98	3.03	4.11	4.02	52.36
Quinqueloculina seminula	1.6	2.61	9.25	3.46	55.82
Angulogerina angulosa	1.68	2.61	5.19	3.45	59.28
Miliolinella subrotunda	1.21	1.78	2.97	2.37	61.64
Textularia truncata	1.19	1.78	2.78	2.36	64
Astrononion stelligerum	1.12	1.68	3.49	2.23	66.23
Melonis barleeanum	1.27	1.67	1.66	2.21	68.44
Hanzawaia boueana	1.04	1.66	7.7	2.2	70.64
Nonionella turgida	1.03	1.62	7.65	2.14	72.79
Spiroplectinella wrightii	1.04	1.56	3.14	2.07	74.85
Gavelinopsis praegeri	0.98	1.46	7.01	1.94	76.79
Homaloedra apiopleura	0.79	1.25	6.51	1.65	78.45
Biloculinella globula	0.84	1.23	3.55	1.63	80.07
Miliolinella elongata	0.81	1.14	2.89	1.51	81.59
Bolivina dilatata	0.84	1.13	2.82	1.5	83.09
Favulina squamosa	0.83	1	1.58	1.32	84.41
Fissurina marginata	0.68	0.87	1.61	1.16	85.57
Pyrgo anomala	0.74	0.84	1.48	1.11	86.68
Melonis pompiloides	0.7	0.73	1.41	0.97	87.64
Cassidulina crassa	0.62	0.69	1.04	0.91	88.56
Favulina hexagona	0.55	0.68	1.61	0.9	89.45
Hyalinea balthica	0.62	0.66	1	0.87	90.32
